# Supplementary material for: Gold Nanoparticle Virus-like Particles Presenting SARS-CoV-2 Spike Protein: Synthesis, Biophysical Properties and Immunogenicity in BALB/c Mice
Source: Vaccines (Basel). 2024 Jul 23;12(8):829. doi: 10.3390/vaccines12080829 (PMC11359663; doi:10.3390/vaccines12080829)
Supplement: Supplementary file 1 [file vaccines-12-00829-s001.zip]

Archive with 1 entries (1 files):
- vaccines-3083062-supplementary.pdf
